# Supplementary material for: Methane Production on Mars-Relevant Clay Minerals and Simulant Regolith
Source: Microorganisms. 2026 Jul 8;14(7):1496. doi: 10.3390/microorganisms14071496 (PMC13414335; doi:10.3390/microorganisms14071496)
Supplement: Supplementary file 1 [file microorganisms-14-01496-s001.zip]

Archive with 1 entries (1 files):
- microorganisms-4330079-supplementary.pdf
